# Supplementary material for: Myoinositols Prevent Gestational Diabetes Mellitus and Related Complications: A Systematic Review and Meta-Analysis of Randomized Controlled Trials
Source: Nutrients. 2023 Sep 30;15(19):4224. doi: 10.3390/nu15194224 (PMC10574514; doi:10.3390/nu15194224)
Supplement: Supplementary file 1 [file nutrients-15-04224-s001.zip]

Archive with 1 entries (1 files):
- nutrients-2607887-supplementary.pdf
